# Supplementary material for: Long COVID at Different Altitudes: A Countrywide Epidemiological Analysis
Source: Int J Environ Res Public Health. 2022 Nov 8;19(22):14673. doi: 10.3390/ijerph192214673 (PMC9690364; doi:10.3390/ijerph192214673)
Supplement: Supplementary file 1 [file ijerph-19-14673-s001.zip]

Archive with 1 entries (1 files):
- ijerph-1896361-supplementary.pdf
